# Supplementary material for: Disulfiram/Copper Suppresses Cancer Stem Cell Activity in Differentiated Thyroid Cancer Cells by Inhibiting BMI1 Expression
Source: Int J Mol Sci. 2022 Oct 31;23(21):13276. doi: 10.3390/ijms232113276 (PMC9654490; doi:10.3390/ijms232113276)
Supplement: Supplementary file 1 [file ijms-23-13276-s001.zip]

Archive with 1 entries (1 files):
- ijms-1941089-supplementary.pdf
